# Supplementary material for: Classification of MSH6 Variants of Uncertain Significance Using Functional Assays
Source: Int J Mol Sci. 2021 Aug 11;22(16):8627. doi: 10.3390/ijms22168627 (PMC8395337; doi:10.3390/ijms22168627)
Supplement: Supplementary file 1 [file ijms-22-08627-s001.zip]

Archive with 1 entries (1 files):
- ijms-1268836-supplementary.xlsx
