# Supplementary material for: Classification of MSH6 Variants of Uncertain Significance Using Functional Assays
Source: Int J Mol Sci. 2021 Aug 11;22(16):8627. doi: 10.3390/ijms22168627 (PMC8395337; doi:10.3390/ijms22168627)
Supplement: Supplementary file 1 [file ijms-22-08627-s001.zip › ijms-1268836-supplementary.xlsx]

## Sheet: RNA splicing
Gene	Nomenclature DNA	Nomenclature protein	Exon/intron	Assay method	Reference	Result	Notes	Protein functional analysis
MSH6	c.116G>A	p.(Gly39Glu)	Exon 1	RT-PCR	[74]	No effect		Yes - no effect (Houlleberghs et al. 2017)
MSH6	c.135C>T	p.(Gly45=)	Exon 1	Long-range RT-PCR	[74]	No effect
MSH6	c.276A>G	p.(Pro92=)	Exon 2	RT-PCR	[74]	No effect
MSH6	c.540T>C	p.(Asp180=)	Exon 3	RT-PCR	[74]	No effect
MSH6	c.642C>T	p.(Tyr214=)	Exon 4	RT-PCR	[74]	No effect
MSH6	c.1019T>C	p.(Phe340Ser)	Exon 4	RT-PCR	[86]	No effect	Data not shown in article	Yes - no effect (Drost et al 2020)
MSH6	c.1164C>T	p.(His388=)	Exon 4	RT-PCR	[86]	No effect	Data not shown in article
MSH6	c.1186C>G	p.(Leu396Val)	Exon 4	RT-PCR	[86]	No effect	Data not shown in article	Yes - no effect (Drost et al 2012 + Houlleberghs et al. 2017)
MSH6	c.1304T>C	p.(Leu435Pro)	Exon 4	RT-PCR	[85]	Skipping of exon 4; r.628_3172del,	Data not shown in article	Yes - pathogenic (PMID: 22581703)
MSH6	c.1421_1422dup	p.(Gln47SCysfs*7)	Exon 4	Long-range RT-PCR	[74]	No effect		NMD
MSH6	c.1914T>G	p.(Leu638=)	Exon 4	Long-range RT-PCR	[74]	No effect
MSH6	c.2057G>A	p.(Gly686Asp)	Exon 4	RT-PCR	[86]	No effect	Data not shown in article	Yes - pathogenic (Houlleberghs et al. 2017 - Suspected Lynch syndrome associated MSH6 variants - a functional assay to determine their pathogenicity)
MSH6	c.2314C>T	p.Arg772Trp)	Exon 4	RT-PCR	[51]	Incomplete (skipping of exon 4 i both carrier and controls - C/T variant approxiamately 50%)		Yes - pathogenic (Thompson et al., 2020)
MSH6	c.2341C>T	p.(Pro781Ser)	Exon 4	RT-PCR	[86]	No effect	Data not shown in article
MSH6	c.3173-22_3173-11del		Intron 4/exon 5	RT-PCR	[78]	Skipping exon 5; r.3173_3438del, p.(Asp1058Glyfs*17)	Data not shown in article
MSH6	c.3226C>T	p.(Arg1076Cys)	Exon 5	RT-PCR	[86]	No effect	Data not shown in article
MSH6	c.3231A>G	p.(Pro1077=)	Exon 5	ClonSeq/RNASeq	[71]	No effect
MSH6	c.3246G>T	p.(Pro1082=)	Exon 5	RT-PCR	[51]	No effect	Data not shown in article
MSH6	c.3264_3266del	p.(Phe1088del)	Exon 5	Long-range RT-PCR	[74]	No effect
MSH6	c.3286C>T	p.(His1096Tyr)	Exon 5	Long-range RT-PCR	[74]	No effect
MSH6	c.3417C>T	p.(Gly1139=)	Exon 5	ClonSeq/RNASeq	[71, 75]	Use of cryptic donor splice site; r.3416_3438del, p.(Lys1140Trpfs*16)	Data not shown in article
MSH6	c.3438+1G>A		Exon 5/intron 5	Minigene assay	[76]	Skipping exon 5; r.3173_3438del, p.(Asp1058Glyfs*17)	Data not shown in article
MSH6	c.3439-16C>T		Intron 5/exon 6	Minigene assay	[77]	No effect
MSH6	c.3469G>A	p.(Gly1157Ser)	Exon 6	RT-PCR	[51]	No effect	Data not shown in article	Yes - pathogenic (Thompson et al., 2020)
MSH6	c.3556+3_3556+13del		Exon 6/intron 6	RT-PCR/long-range RT-PCR	[74, 78]	Skipping exon 6; r.3439_3556del, p.(Ala1147Valfs*9)	Data not shown in article (Sjursen et al.,)	SSD 50%
MSH6	c.3557-4dup		Intron 6/exon 7	RT-PCR	[79]	No effect	Data not shown in article
MSH6	c.3557-3A>T		Intron 6/exon 7	RT-PCR	[82]	No effect	Described as c.3556-3A>T; Data not shown in article
MSH6	c.3646+2dup		Exon 7/intron 7	RT-PCR	[78]	Skipping exon 7; r.3557_3646del p.(Glu1187_Gly1216del)	Data not shown in article
MSH6	c.3646_3646+3del		Exon 7/intron 7	RT-PCR	[80]	Skipping exon 7; r.3557_3646del p.(Glu1187_Gly1216del)	Data not shown in article
MSH6	c.3647-51_3647-35del		Intron 7/exon 8	RT-PCR	[83]	No effect	Data not shown in article
MSH6	c.3647-2A>C		Intron 7/exon 8	RT-PCR	[78]	Retention of intron 7; r.3646_3647ins3646 +1_3646+492)	Data not shown in article
MSH6	c.3758T>A	p.(Val1253Glu)	Exon 8	Long-range RT-PCR	[74]	No effect
MSH6	c.3801+1_3801+5del		Exon 8/intron 8	RT-PCR/capillary electrophoresis/Sanger sequencing	[84]	Skipping exon 8; r.3647_3801del, p.(Arg1217Metfs*6)	RNA purfied from FFPE tissue
MSH6	c.3801+5G>A		Exon 8/intron 8	ClonSeq/RNASeq	[71]	No effect
MSH6	c.3802-7_3802-4delTCTT		Intron 8/Exon 9	ClonSeq/RNASeq	[71, 75]	Skipping exon 9; r.3802_4001del, p.(Ala1268Glyfs*6)
MSH6	c.3969_3979del	p.(Phe1323Leufs*14)	Exon 9	Long-range RT-PCR	[74]	Skipping exon 9; r.3802_4001del, p.(Ala1268Glyfs*6)		SSD 35%+v.g. del.; No NMD
MSH6	c.3991C>T	p.(Arg1331*)	Exon 9	RT-PCR	[80]	Skipping exon 9; r.3802_4001del, p.(Ala1268Glyfs*6)
MSH6	c.4002-31_4002-8delins24		Intron 10/exon 10	RT-PCR	[81]	Retention of intron 9/intron 8 and 9	Also identified in homozygote form
MSH6	c.4002-11_4002-10dup		Intron 10/exon 10	RT-PCR	[79]	No effect	Data not shown in article
MSH6	c.4002-10del		Intron 10/exon 10	RT-PCR	[79]	No effect	Data not shown in article

## Sheet: Combined minus RNA
Gene	Nomenclature DNA	Nomenclature protein	Assay method	Reference	Result	ClinVar classification
MSH6	c.38A>C	p.(Lys13Thr)	MMR activity	[50]	VUS	Uncertain significance
MSH6	c.59C>T	p.(Ala20Val)	MMR activity	[48,50]	MMR proficient	Likely benign
MSH6	c.73G>T	p.(Ala25Ser)	MMR activity	[48]	MMR proficient	Conflicting interpretations of pathogenicity
MSH6	c.73G>T*	p.(Ala25Ser)	6-TG selection	[54]	MMR proficient	Conflicting interpretations of pathogenicity
MSH6	c.116G>A*	p.(Gly39Glu)	6-TG selection	[54]	MMR proficient	Benign
MSH6	c.194C>T	p.(Ser65Leu)	MMR activity	[50]	VUS	Likely benign
MSH6	c.241G>A	p.(Ala81Thr)	MMR activity	[50]	MMR proficient	Likely benign
MSH6	c.383G>T	p.(Arg128Leu)	MMR activity	[42]	MMR proficient	Uncertain significance
MSH6	c.383G>T	p.(Arg128Leu)	6-TG selection	[54]	MMR proficient	Uncertain significance
MSH6	c.431G>T	p.(Ser144Ile)	MMR activity	[44, 48, 50]	VUS	Benign
MSH6	c.431G>T*	p.(Ser144Ile)	6-TG selection	[54]	MMR proficient	Benign
MSH6	c.431G>T	p.(Ser144Ile)	Nuclear localization	[64]	Nuclear	Benign
MSH6	c.431G>T	p.(Ser144Ile)	Mechanistic	[65]	No effect	Benign
MSH6	c.511G>C	p.(Glu171Gln)	MMR activity	[50]	MMR proficient	Likely benign
MSH6	c.524C>T	p.(Ala175Val)	MMR activity	[50]	VUS	Likely benign
MSH6	c.542A>C	p.(Glu181Ala)	MMR activity	[50]	MMR proficient	Likely benign
MSH6	c.660A>C	p.(Glu220Asp)	MMR activity	[50]	MMR proficient	Likely benign
MSH6	c.663A>C*	p.(Glu221Asp)	6-TG selection	[54]	MMR proficient	Conflicting interpretations of pathogenicity
MSH6	c.680G>T	p.(Ser227Ile)	Nuclear localization	[23]	Nuclear	Uncertain significance​
MSH6	c.854G>T	p.(Ser285Ile)	6-TG selection	[54]	MMR proficient	Uncertain significance
MSH6	c.854G>T	p.(Ser285Ile)	Nuclear localization	[23, 64]	Nuclear and Nuclear/cytoplasmic	Uncertain significance​
MSH6	c.854G>T	p.(Ser285Ile)	Mechanistic	[65]	No effect	Uncertain significance
MSH6	c.866G>A	p.(Gly289Asp)	MMR activity	[50]	MMR proficient	Likely benign
MSH6	c.884A>G	p.(Lys295Arg)	Nuclear localization	[23]	Nuclear	Conflicting interpretations of pathogenicity​
MSH6	c.903G>C	p.(Lys301Asn)	Nuclear localization	[64]	Mainly cytoplasmic	Uncertain significance​
MSH6	c.911T>C	p.(Val304Ala)	MMR activity	[50]	MMR proficient	Likely benign
MSH6	c.944C>T	p.(Ser315Phe)	Nuclear localization	[23]	Nuclear	Uncertain significance​
MSH6	c.971A>G	p.(Lys324Arg)	MMR activity	[50]	MMR proficient	Conflicting interpretations of pathogenicity
MSH6	c.977C>T	p.(Ala326Val)	MMR activity	[48]	MMR proficient	Uncertain significance
MSH6	c.1019T>C	p.(Phe340Ser)	MMR activity	[50, 51]	MMR proficient	Likely benign
MSH6	c.1021T>G	p.(Ser341Ala)	MMR activity	[50]	MMR proficient	Likely benign
MSH6	c.1100A>G	p.(His367Arg)	MMR activity	[50]	MMR deficient	Pathogenic
MSH6	Undetermined	p.(Trp372Arg)	MMR activity	[50]	MMR deficient	NR
MSH6	c.1180T>G	p.(Ser394Ala)	MMR activity	[50]	MMR proficient	Uncertain significance
MSH6	c.1186C>G	p.(Leu396Val)	MMR activity	[48, 51]	MMR proficient	Benign
MSH6	c.1186C>G*	p.(Leu396Val)	6-TG selection	[54]	MMR proficient	Benign
MSH6	c.1193T>A	p.(Val398Glu)	MMR activity	[50]	MMR deficient	Pathogenic
MSH6	c.1193T>A*	p.(Val398Glu)	6-TG selection	[54]	MMR deficient	Pathogenic
MSH6	c.1207C>A	p.(Leu403Ile)	MMR activity	[50]	MMR proficient	Likely benign
MSH6	Undetermined	p.(Trp413Arg)	MMR activity	[50]	MMR deficient	NR
MSH6	c.1271T>G*	p.(Val424Gly)	MMR activity	[50]	MMR deficient	NR
MSH6	c.1295T>C*	p.(Phe432Ser)	MMR activity	[50]	MMR deficient	Conflicting interpretations of pathogenicity
MSH6	c.1296T>G*	p.(Phe432Leu)	MMR activity	[50]	MMR deficient	Conflicting interpretations of pathogenicity
MSH6	c.1304T>C	p.(Leu435Pro)	MMR activity	[41, 51]	VUS	Pathogenic/Likely pathogenic​
MSH6	c.1310A>G*	p.(His437Arg)	MMR activity	[50]	MMR deficient	NR
MSH6	c.1346T>C	p.(Leu449Pro)	MMR activity	[50]	MMR deficient	Pathogenic
MSH6	c.1346T>C*	p.(Leu449Pro)	6-TG selection	[54]	MMR deficient	Pathogenic
MSH6	c.1372C>T*	p.(His458Tyr)	MMR activity	[50]	MMR deficient	NR
MSH6	c.1400G>A	p.(Gly467Asp)	MMR activity	[50]	VUS	Likely benign
MSH6	c.1403G>A	p.(Arg468His)	MMR activity	[50]	MMR proficient	Likely benign
MSH6	c.1403G>A	p.(Arg468His)	6-TG selection	[54]	MMR proficient	Likely benign
MSH6	c.1439T>A	p.(Val480Glu)	MMR activity	[50]	MMR deficient	Pathogenic
MSH6	c.1453C>A*	p.(Gln485Lys)	MMR activity	[50]	VUS	NR
MSH6	c.1454A>G*	p.(Gln485Arg)	MMR activity	[50]	VUS	NR
MSH6	c.1474A>G	p.(Met492Val)	MMR activity	[48, 51]	VUS	Conflicting interpretations of pathogenicity
MSH6	c.1487G>A	p.(Cys496Tyr)	MMR activity	[50]	VUS	Likely benign
MSH6	c.1508C>G	p.(Ser503Cys)	MMR activity	[48, 50, 51]	VUS	Likely benign
MSH6	c.1523T>A*	p.(Val508Glu)	MMR activity	[50]	MMR deficient	NR
MSH6	c.1526T>A*	p.(Val509Glu)	MMR activity	[50]	MMR deficient	NR
MSH6	c.1526T>C	p.(Val509Ala)	MMR activity	[50]	VUS	Likely benign
MSH6	c.1526T>C	p.(Val509Ala)	6-TG selection	[54]	MMR proficient	Likely benign
MSH6	c.1528A>G*	p.(Arg511Gly)	6-TG selection	[54]	MMR deficient	NR
MSH6	c.1531A>G	p.(Arg511Gly)	MMR activity	[50]	MMR deficient	NR
MSH6	c.1547T>A*	p.(Ile516Asn)	MMR activity	[50]	MMR deficient	NR
MSH6	c.1559G>A*	p.(Gly520Asp)	MMR activity	[50]	MMR deficient	Uncertain significance
MSH6	c.1559G>T*	p.(Gly520Val)	MMR activity	[50]	MMR deficient	NR
MSH6	c.1562C>A*	p.(Thr521Lys)	MMR activity	[50]	MMR deficient	NR
MSH6	c.1565A>G	p.(Gln522Arg)	MMR activity	[48]	MMR proficient	Conflicting interpretations of pathogenicity
MSH6	c.1667A>T	p.(Tyr556Phe)	MMR activity	[50]	MMR proficient	Likely benign
MSH6	c.1667A>T	p.(Tyr556Phe)	6-TG selection	[54]	MMR proficient	Likely benign
MSH6	c.1696G>A	p.(Gly566Arg)	MMR activity	[44]	MMR proficient	Conflicting interpretations of pathogenicity
MSH6	c.1696G>A	p.(Gly566Arg)	6-TG selection	[54]	MMR proficient	Conflicting interpretations of pathogenicity
MSH6	c.1696G>A	p.(Gly566Arg)	Nuclear localization	[64]	Nuclear	Conflicting interpretations of pathogenicity​
MSH6	c.1696G>A	p.(Gly566Arg)	Mechanistic	[65]	Effect	Conflicting interpretations of pathogenicity​
MSH6	c.1670G>A*	p.(Gly557Asp)	MMR activity	[50]	MMR deficient	Uncertain significance
MSH6	c.1739C>T	p.(Ser580Leu)	MMR activity	[50]	MMR deficient	Uncertain significance
MSH6	c.1754T>C	p.(Leu585Pro)	MMR activity	[41]	MMR deficient	Conflicting interpretations of pathogenicity
MSH6	c.1759G>C*	p.(Ala587Pro)	6-TG selection	[54]	MMR deficient	NR
MSH6	c.1830G>T	p.(Lys610Asn)	MMR activity	[48]	MMR proficient	Uncertain significance
MSH6	c.1867C>G*	p.(Pro623Ala)	6-TG selection	[54]	MMR proficient	Conflicting interpretations of pathogenicity
MSH6	c.1868C>T	p.(Pro623Leu)	MMR activity	[42]	MMR proficient	Uncertain significance
MSH6	c.1868C>T	p.(Pro623Leu)	Nuclear localization	[64]	Nuclear	Uncertain significance​
MSH6	c.1910T>C*	p.(Leu637Pro)	MMR activity	[50]	MMR deficient	Uncertain significance
MSH6	c.1996T>C	p.(Ser666Pro)	6-TG selection	[54]	MMR proficient	NR
MSH6	c.2008G>A*	p.(Gly670Arg)	6-TG selection	[54]	MMR proficient	NR
MSH6	c.2030G>C	p.(Ser677Thr)	MMR activity	[41]	MMR proficient	Conflicting interpretations of pathogenicity
MSH6	c.2057G>A	p.(Gly686Asp)	MMR activity	[50, 51]	MMR deficient	Likely pathogenic​
MSH6	c.2057G>A*	p.(Gly686Asp)	6-TG selection	[54]	MMR deficient	Likely pathogenic
MSH6	c.2063T>A*	p.(Val688Asp)	MMR activity	[50]	MMR deficient	NR
MSH6	c.2080T>C*	p.(Cys694Arg)	MMR activity	[50]	MMR deficient	Conflicting interpretations of pathogenicity
MSH6	c.2117T>C	p.(Phe706Ser)	MMR activity	[50]	MMR deficient	Likely pathogenic​
MSH6	c.2117T>C*	p.(Phe706Ser)	6-TG selection	[54]	MMR deficient	Likely pathogenic
MSH6	c.2183A>C	p.(Lys728Thr)	MMR activity	[42]	MMR proficient	Uncertain significance
MSH6	c.2300C>T	p.(Thr767Ile)	MMR activity	[50]	MMR deficient	Pathogenic
MSH6	c.2314C>T	p.(Arg772Trp)	MMR activity	[50, 51]	MMR deficient	Pathogenic
MSH6	c.2318T>C*	p.(Leu773Pro)	MMR activity	[50]	MMR deficient	Uncertain significance
MSH6	c.2398G>C	p.(Val800Leu)	MMR activity	[50]	MMR proficient	Likely benign
MSH6	c.2408A>G	p.(Asp803Gly)	Mechanistic	[65]	Effect	Conflicting interpretations of pathogenicity​
MSH6	c.2462T>C*	p.(Leu821Pro)	MMR activity	[50]	MMR deficient	NR
MSH6	c.2549A>G	p.(Tyr850Cys)	MMR activity	[48]	MMR proficient	Uncertain significance
MSH6	c.2561A>T	p.(Lys854Met)	MMR activity	[48, 50]	VUS	Conflicting interpretations of pathogenicity
MSH6	c.2633T>C	p.(Val878Ala)	MMR activity	[41, 48]	MMR proficient	Benign
MSH6	c.2633T>C*	p.(Val878Ala)	6-TG selection	[54]	MMR proficient	Benign
MSH6	c.2633T>C	p.(Val878Ala)	Mechanistic	[65]	Effect	Benign
MSH6	c.2641delinsAAAA	p.(Gly881delinsLysSer)	MMR activity	[42]	MMR proficient	Uncertain significance
MSH6	c.2650T>A*	p.(Ser884Thr)	MMR activity	[50]	VUS	NR
MSH6	c.2765G>A	p.(Arg922Gln)	MMR activity	[50]	MMR proficient	Likely benign
MSH6	c.2765G>A*	p.(Arg922Gln)	6-TG selection	[54]	MMR proficient	Likely benign
MSH6	c.2900T>A*	p.(Ile967Lys)	MMR activity	[50]	MMR deficient	NR
MSH6	c.2927G>A	p.(Arg976His)	MMR activity	[48]	MMR proficient	Conflicting interpretations of pathogenicity
MSH6	c.2927G>A	p.(Arg976His)	Mechanistic	[65]	Effect	Conflicting interpretations of pathogenicity​
MSH6	c.2947G>C*	p.(Glu983Gln)	6-TG selection	[54]	MMR proficient	NR
MSH6	c.3016T>A*	p.(Tyr1006Asn)	MMR activity	[50]	MMR deficient	NR
MSH6	c.3023C>T*	p.(Thr1008Ile)	MMR activity	[50]	MMR deficient	Uncertain significance
MSH6	c.3062C>A	p.(Ala1021Asp)	MMR activity	[48]	MMR proficient	NR
MSH6	c.3076G>T	p.(Asp1026Tyr)	MMR activity	[48]	MMR proficient	Uncertain significance
MSH6	c.3160A>T	p.(Ile1054Phe)	MMR activity	[50]	MMR proficient	Likely benign
MSH6	c.3163G>C	p.(Ala1055Pro)	MMR activity	[50]	MMR deficient	Likely pathogenic​
MSH6	c.3188T>G	p.(Leu1063Arg)	MMR activity	[50]	MMR deficient	Pathogenic
MSH6	c.3188T>G*	p.(Leu1063Arg)	6-TG selection	[54]	MMR deficient	Pathogenic
MSH6	c.3190G>A	p.(Ala1064Thr)	MMR activity	[50]	MMR proficient	Likely benign
MSH6	c.3217C>T	p.(Pro1073Ser)	MMR activity	[50, 51]	MMR proficient	Likely benign
MSH6	c.3226C>T	p.(Arg1076Cys)	MMR activity	[51]	MMR deficient	Likely pathogenic​
MSH6	c.3259C>A	p.(Pro1087Thr)	MMR activity	[44, 48]	MMR proficient	Conflicting interpretations of pathogenicity
MSH6	c.3259C>T	p.(Pro1087Ser)	MMR activity	[48]	MMR proficient	Conflicting interpretations of pathogenicity
MSH6	c.3260C>G	p.(Pro1087Arg)	MMR activity	[44, 48]	MMR proficient	Conflicting interpretations of pathogenicity
MSH6	c.3260C>G*	p.(Pro1087Arg)	6-TG selection	[53, 54]	MMR proficient	Conflicting interpretations of pathogenicity
MSH6	c.3260C>G	p.(Pro1087Arg)	Nuclear localization	[64]	Nuclear	Conflicting interpretations of pathogenicity​
MSH6	c.3283C>T*	p.(Arg1095Cys)	6-TG selection	[54]	MMR proficient	Conflicting interpretations of pathogenicity
MSH6	c.3284G>A	p.(Arg1095His)	MMR activity	[41, 43]	MMR proficient	Conflicting interpretations of pathogenicity
MSH6	c.3284G>A*	p.(Arg1095His)	6-TG selection	[53]	MMR proficient	Conflicting interpretations of pathogenicity
MSH6	c.3338T>G	p.(Ile1113Ser)	MMR activity	[50]	VUS	Uncertain significance
MSH6	Undetermined	p.(Asn1136Lys)	MMR activity	[50]	MMR deficient	NR
MSH6	c.3410T>A*	p.(Met1137Lys)	MMR activity	[50]	MMR deficient	NR
MSH6	c.3415G>A	p.(Gly1139Ser)	MMR activity	[48, 50, 51]	MMR deficient	NR
MSH6	c.3415G>A*	p.(Gly1139Ser)	6-TG selection	[53, 54]	MMR deficient	NR
MSH6	c.3415G>A	p.(Gly1139Ser)	Nuclear localization	[64]	Nuclear	NR
MSH6	c.3416G>A*	p.(Gly1139Asp)	MMR activity	[50]	MMR deficient	Uncertain significance
MSH6	c.3425C>T	p.(Thr1142Met)	6-TG selection	[54]	MMR proficient	Uncertain significance
MSH6	c.3428T>C*	p.(Leu1143Pro)	MMR activity	[50]	MMR deficient	NR
MSH6	c.3438+6T>C		6-TG selection	[54]	MMR proficient	Conflicting interpretations of pathogenicity
MSH6	c.3469G>A	p.(Gly1157Ser)	MMR activity	[51]	MMR deficient	Uncertain significance
MSH6	c.3470G>A*	p.(Gly1157Asp)	MMR activity	[50]	MMR deficient	Uncertain significance
MSH6	c.3488A>T	p.(Glu1163Val)	MMR activity	[50]	MMR proficient	Likely benign
MSH6	c.3493T>C*	p.(Cys1165Arg)	MMR activity	[50]	MMR deficient	Uncertain significance
MSH6	c.3500T>C*	p.(Leu1167Pro)	MMR activity	[50]	MMR deficient	NR
MSH6	c.3563G>A	p.(Ser1188Asn)	MMR activity	[40, 50]	MMR deficient	Uncertain significance
MSH6	c.3577G>A	p.(Glu1193Lys)	MMR activity	[42]	MMR deficient	Conflicting interpretations of pathogenicity
MSH6	c.3577G>A	p.(Glu1193Lys)	6-TG selection	[54]	MMR deficient	Likely pathogenic
MSH6	c.3577G>A	p.(Glu1193Lys)	Nuclear localization	[64]	Nuclear	Conflicting interpretations of pathogenicity​
MSH6	c.3632T>C	p.(Leu1211Pro)	MMR activity	[50]	MMR deficient	Pathogenic
MSH6	c.3639T>A*	p.(Asp1213Glu)	MMR activity	[50]	MMR deficient	Uncertain significance
MSH6	C.3638A>G*	p.(Asp1213Gly)	MMR activity	[50]	MMR deficient	NR
MSH6	c.3655_3656AC>GA*	p.(Thr1219Asp)	6-TG selection	[54]	MMR deficient	NR
MSH6	c.3656C>T	p.(Thr1219Ile)	MMR activity	[48, 50]	MMR deficient	Conflicting interpretations of pathogenicity
MSH6	c.3656C>T*	p.(Thr1219Ile)	6-TG selection	[54]	MMR deficient	Conflicting interpretations of pathogenicity
MSH6	Undetermined	p.(Thr1219Asp)	MMR activity	[47]	MMR deficient	NR
MSH6	Undetermined	p.(Thr1219Asp)	Mechanistic	[47]	Effect	NR
MSH6	c.3674C>T	p.(Thr1225Met)	MMR activity	[48, 50]	VUS	Uncertain significance
MSH6	c.3674C>T	p.(Thr1225Met)	6-TG selection	[54]	MMR proficient	Uncertain significance
MSH6	c.3742C>G	p.(His1248Asp)	Mechanistic	[65]	Effect	NR
MSH6	c.3743A>G*	p.(His1248Arg)	MMR activity	[50]	VUS	NR
MSH6	c.3851C>T	p.(Thr1284Met)	MMR activity	[50]	VUS	Conflicting interpretations of pathogenicity
MSH6	c.3851C>T	p.(Thr1284Met)	Nuclear localization	[64]	Nuclear	Conflicting interpretations of pathogenicity​
MSH6	c.3911G>A	p.(Arg1304Lys)	MMR activity	[50]	MMR proficient	Likely benign
MSH6	c.3911G>A*	p.(Arg1304Lys)	6-TG selection	[54]	MMR proficient	Likely benign
MSH6	c.3964G>A	p.(Glu1322Lys)	MMR activity	[50]	MMR proficient	Conflicting interpretations of pathogenicity
MSH6	c.3986C>T	p.(Ser1329Leu)	MMR activity	[50]	MMR proficient	Likely benign
MSH6	c.3992G>C	p.(Arg1331Pro)	Nuclear localization	[64]	Nuclear	NR
MSH6	c.4001G>A*	p.(Arg1334Gln)	6-TG selection	[54]	MMR deficient	Pathogenic
MSH6	c.4018A>G	p.(Ser1340Gly)	MMR activity	[50]	MMR proficient	Conflicting interpretations of pathogenicity
MSH6	c.4061T>A*	p.(Leu1354Gln)	6-TG selection	[53]	MMR proficient	NR
MSH6	c.4061T>A	p.(Leu1354Gln)	MMR activity	[41, 43]	MMR proficient	NR
MSH6	c.4061T>A	p.(Leu1354Gln)	Nuclear localization	[64]	Nuclear	NR

## Sheet: MMR activity
Gene	Nomenclature DNA	Nomenclature protein	Assay method	Reference	Result	ClinVar classification
MSH6	c.38A>C	p.(Lys13Thr)	MMR activity	[50]	VUS	Uncertain significance
MSH6	c.59C>T	p.(Ala20Val)	MMR activity	[48,50]	MMR proficient	Likely benign
MSH6	c.73G>T	p.(Ala25Ser)	MMR activity	[48]	MMR proficient	Conflicting interpretations of pathogenicity
MSH6	c.194C>T	p.(Ser65Leu)	MMR activity	[50]	VUS	Likely benign
MSH6	c.241G>A	p.(Ala81Thr)	MMR activity	[50]	MMR proficient	Likely benign
MSH6	c.383G>T	p.(Arg128Leu)	MMR activity	[42]	MMR proficient	Uncertain significance
MSH6	c.431G>T	p.(Ser144Ile)	MMR activity	[44, 48, 50]	VUS	Benign
MSH6	c.511G>C	p.(Glu171Gln)	MMR activity	[50]	MMR proficient	Likely benign
MSH6	c.524C>T	p.(Ala175Val)	MMR activity	[50]	VUS	Likely benign
MSH6	c.542A>C	p.(Glu181Ala)	MMR activity	[50]	MMR proficient	Likely benign
MSH6	c.660A>C	p.(Glu220Asp)	MMR activity	[50]	MMR proficient	Likely benign
MSH6	c.866G>A	p.(Gly289Asp)	MMR activity	[50]	MMR proficient	Likely benign
MSH6	c.911T>C	p.(Val304Ala)	MMR activity	[50]	MMR proficient	Likely benign
MSH6	c.971A>G	p.(Lys324Arg)	MMR activity	[50]	MMR proficient	Conflicting interpretations of pathogenicity
MSH6	c.977C>T	p.(Ala326Val)	MMR activity	[48]	MMR proficient	Uncertain significance
MSH6	c.1019T>C	p.(Phe340Ser)	MMR activity	[50, 51]	MMR proficient	Likely benign
MSH6	c.1021T>G	p.(Ser341Ala)	MMR activity	[50]	MMR proficient	Likely benign
MSH6	c.1100A>G	p.(His367Arg)	MMR activity	[50]	MMR deficient	Pathogenic
MSH6	Undetermined	p.(Trp372Arg)	MMR activity	[50]	MMR deficient	NR
MSH6	c.1180T>G	p.(Ser394Ala)	MMR activity	[50]	MMR proficient	Uncertain significance
MSH6	c.1186C>G	p.(Leu396Val)	MMR activity	[48, 51]	MMR proficient	Benign
MSH6	c.1193T>A	p.(Val398Glu)	MMR activity	[50]	MMR deficient	Pathogenic
MSH6	c.1207C>A	p.(Leu403Ile)	MMR activity	[50]	MMR proficient	Likely benign
MSH6	Undetermined	p.(Trp413Arg)	MMR activity	[50]	MMR deficient	NR
MSH6	c.1271T>G*	p.(Val424Gly)	MMR activity	[50]	MMR deficient	NR
MSH6	c.1295T>C*	p.(Phe432Ser)	MMR activity	[50]	MMR deficient	Conflicting interpretations of pathogenicity
MSH6	c.1296T>G*	p.(Phe432Leu)	MMR activity	[50]	MMR deficient	Conflicting interpretations of pathogenicity
MSH6	c.1304T>C	p.(Leu435Pro)	MMR activity	[41, 51]	VUS	Pathogenic/Likely pathogenic​
MSH6	c.1310A>G*	p.(His437Arg)	MMR activity	[50]	MMR deficient	NR
MSH6	c.1346T>C	p.(Leu449Pro)	MMR activity	[50]	MMR deficient	Pathogenic
MSH6	c.1372C>T*	p.(His458Tyr)	MMR activity	[50]	MMR deficient	NR
MSH6	c.1400G>A	p.(Gly467Asp)	MMR activity	[50]	VUS	Likely benign
MSH6	c.1403G>A	p.(Arg468His)	MMR activity	[50]	MMR proficient	Likely benign
MSH6	c.1439T>A	p.(Val480Glu)	MMR activity	[50]	MMR deficient	Pathogenic
MSH6	c.1453C>A*	p.(Gln485Lys)	MMR activity	[50]	VUS	NR
MSH6	c.1454A>G*	p.(Gln485Arg)	MMR activity	[50]	VUS	NR
MSH6	c.1474A>G	p.(Met492Val)	MMR activity	[48, 51]	VUS	Conflicting interpretations of pathogenicity
MSH6	c.1487G>A	p.(Cys496Tyr)	MMR activity	[50]	VUS	Likely benign
MSH6	c.1508C>G	p.(Ser503Cys)	MMR activity	[48, 50, 51]	VUS	Likely benign
MSH6	c.1523T>A*	p.(Val508Glu)	MMR activity	[50]	MMR deficient	NR
MSH6	c.1526T>A*	p.(Val509Glu)	MMR activity	[50]	MMR deficient	NR
MSH6	c.1526T>C	p.(Val509Ala)	MMR activity	[50]	VUS	Likely benign
MSH6	c.1531A>G	p.(Arg511Gly)	MMR activity	[50]	MMR deficient	NR
MSH6	c.1547T>A*	p.(Ile516Asn)	MMR activity	[50]	MMR deficient	NR
MSH6	c.1559G>A*	p.(Gly520Asp)	MMR activity	[50]	MMR deficient	Uncertain significance
MSH6	c.1559G>T*	p.(Gly520Val)	MMR activity	[50]	MMR deficient	NR
MSH6	c.1562C>A*	p.(Thr521Lys)	MMR activity	[50]	MMR deficient	NR
MSH6	c.1565A>G	p.(Gln522Arg)	MMR activity	[48]	MMR proficient	Conflicting interpretations of pathogenicity
MSH6	c.1667A>T	p.(Tyr556Phe)	MMR activity	[50]	MMR proficient	Likely benign
MSH6	c.1670G>A*	p.(Gly557Asp)	MMR activity	[50]	MMR deficient	Uncertain significance
MSH6	c.1696G>A	p.(Gly566Arg)	MMR activity	[44]	MMR proficient	Conflicting interpretations of pathogenicity
MSH6	c.1739C>T	p.(Ser580Leu)	MMR activity	[50]	MMR deficient	Uncertain significance
MSH6	c.1754T>C	p.(Leu585Pro)	MMR activity	[41]	MMR deficient	Conflicting interpretations of pathogenicity
MSH6	c.1830G>T	p.(Lys610Asn)	MMR activity	[48]	MMR proficient	Uncertain significance
MSH6	c.1868C>T	p.(Pro623Leu)	MMR activity	[42]	MMR proficient	Uncertain significance
MSH6	c.1910T>C*	p.(Leu637Pro)	MMR activity	[50]	MMR deficient	Uncertain significance
MSH6	c.2030G>C	p.(Ser677Thr)	MMR activity	[41]	MMR proficient	Conflicting interpretations of pathogenicity
MSH6	c.2057G>A	p.(Gly686Asp)	MMR activity	[50, 51]	MMR deficient	Likely pathogenic​
MSH6	c.2063T>A*	p.(Val688Asp)	MMR activity	[50]	MMR deficient	NR
MSH6	c.2080T>C*	p.(Cys694Arg)	MMR activity	[50]	MMR deficient	Conflicting interpretations of pathogenicity
MSH6	c.2117T>C	p.(Phe706Ser)	MMR activity	[50]	MMR deficient	Likely pathogenic​
MSH6	c.2183A>C	p.(Lys728Thr)	MMR activity	[42]	MMR proficient	Uncertain significance
MSH6	c.2300C>T	p.(Thr767Ile)	MMR activity	[50]	MMR deficient	Pathogenic
MSH6	c.2314C>T	p.(Arg772Trp)	MMR activity	[50, 51]	MMR deficient	Pathogenic
MSH6	c.2318T>C*	p.(Leu773Pro)	MMR activity	[50]	MMR deficient	Uncertain significance
MSH6	c.2398G>C	p.(Val800Leu)	MMR activity	[50]	MMR proficient	Likely benign
MSH6	c.2462T>C*	p.(Leu821Pro)	MMR activity	[50]	MMR deficient	NR
MSH6	c.2549A>G	p.(Tyr850Cys)	MMR activity	[48]	MMR proficient	Uncertain significance
MSH6	c.2561A>T	p.(Lys854Met)	MMR activity	[48, 50]	VUS	Conflicting interpretations of pathogenicity
MSH6	c.2633T>C	p.(Val878Ala)	MMR activity	[41, 48]	MMR proficient	Benign
MSH6	c.2641delinsAAAA	p.(Gly881delinsLysSer)	MMR activity	[42]	MMR proficient	Uncertain significance
MSH6	c.2650T>A*	p.(Ser884Thr)	MMR activity	[50]	VUS	NR
MSH6	c.2765G>A	p.(Arg922Gln)	MMR activity	[50]	MMR proficient	Likely benign
MSH6	c.2900T>A*	p.(Ile967Lys)	MMR activity	[50]	MMR deficient	NR
MSH6	c.2927G>A	p.(Arg976His)	MMR activity	[48]	MMR proficient	Conflicting interpretations of pathogenicity
MSH6	c.3016T>A*	p.(Tyr1006Asn)	MMR activity	[50]	MMR deficient	NR
MSH6	c.3023C>T*	p.(Thr1008Ile)	MMR activity	[50]	MMR deficient	Uncertain significance
MSH6	c.3062C>A	p.(Ala1021Asp)	MMR activity	[48]	MMR proficient	NR
MSH6	c.3076G>T	p.(Asp1026Tyr)	MMR activity	[48]	MMR proficient	Uncertain significance
MSH6	c.3160A>T	p.(Ile1054Phe)	MMR activity	[50]	MMR proficient	Likely benign
MSH6	c.3163G>C	p.(Ala1055Pro)	MMR activity	[50]	MMR deficient	Likely pathogenic​
MSH6	c.3188T>G	p.(Leu1063Arg)	MMR activity	[50]	MMR deficient	Pathogenic
MSH6	c.3190G>A	p.(Ala1064Thr)	MMR activity	[50]	MMR proficient	Likely benign
MSH6	c.3217C>T	p.(Pro1073Ser)	MMR activity	[50, 51]	MMR proficient	Likely benign
MSH6	c.3226C>T	p.(Arg1076Cys)	MMR activity	[51]	MMR deficient	Likely pathogenic​
MSH6	c.3259C>A	p.(Pro1087Thr)	MMR activity	[44, 48]	MMR proficient	Conflicting interpretations of pathogenicity
MSH6	c.3259C>T	p.(Pro1087Ser)	MMR activity	[48]	MMR proficient	Conflicting interpretations of pathogenicity
MSH6	c.3260C>G	p.(Pro1087Arg)	MMR activity	[44, 48]	MMR proficient	Conflicting interpretations of pathogenicity
MSH6	c.3284G>A	p.(Arg1095His)	MMR activity	[41, 43]	MMR proficient	Conflicting interpretations of pathogenicity
MSH6	c.3338T>G	p.(Ile1113Ser)	MMR activity	[50]	VUS	Uncertain significance
MSH6	Undetermined	p.(Asn1136Lys)	MMR activity	[50]	MMR deficient	NR
MSH6	c.3410T>A*	p.(Met1137Lys)	MMR activity	[50]	MMR deficient	NR
MSH6	c.3415G>A	p.(Gly1139Ser)	MMR activity	[48, 50, 51]	MMR deficient	NR
MSH6	c.3416G>A*	p.(Gly1139Asp)	MMR activity	[50]	MMR deficient	Uncertain significance
MSH6	c.3428T>C*	p.(Leu1143Pro)	MMR activity	[50]	MMR deficient	NR
MSH6	c.3469G>A	p.(Gly1157Ser)	MMR activity	[51]	MMR deficient	Uncertain significance
MSH6	c.3470G>A*	p.(Gly1157Asp)	MMR activity	[50]	MMR deficient	Uncertain significance
MSH6	c.3488A>T	p.(Glu1163Val)	MMR activity	[50]	MMR proficient	Likely benign
MSH6	c.3493T>C*	p.(Cys1165Arg)	MMR activity	[50]	MMR deficient	Uncertain significance
MSH6	c.3500T>C*	p.(Leu1167Pro)	MMR activity	[50]	MMR deficient	NR
MSH6	c.3563G>A	p.(Ser1188Asn)	MMR activity	[40, 50]	MMR deficient	Uncertain significance
MSH6	c.3577G>A	p.(Glu1193Lys)	MMR activity	[42]	MMR deficient	Conflicting interpretations of pathogenicity
MSH6	c.3632T>C	p.(Leu1211Pro)	MMR activity	[50]	MMR deficient	Pathogenic
MSH6	c.3639T>A*	p.(Asp1213Glu)	MMR activity	[50]	MMR deficient	Uncertain significance
MSH6	C.3638A>G*	p.(Asp1213Gly)	MMR activity	[50]	MMR deficient	NR
MSH6	c.3656C>T	p.(Thr1219Ile)	MMR activity	[48, 50]	MMR deficient	Conflicting interpretations of pathogenicity
MSH6	Undetermined	p.(Thr1219Asp)	MMR activity	[47]	MMR deficient	NR
MSH6	c.3674C>T	p.(Thr1225Met)	MMR activity	[48, 50]	VUS	Uncertain significance
MSH6	c.3743A>G*	p.(His1248Arg)	MMR activity	[50]	VUS	NR
MSH6	c.3851C>T	p.(Thr1284Met)	MMR activity	[50]	VUS	Conflicting interpretations of pathogenicity
MSH6	c.3911G>A	p.(Arg1304Lys)	MMR activity	[50]	MMR proficient	Likely benign
MSH6	c.3964G>A	p.(Glu1322Lys)	MMR activity	[50]	MMR proficient	Conflicting interpretations of pathogenicity
MSH6	c.3986C>T	p.(Ser1329Leu)	MMR activity	[50]	MMR proficient	Likely benign
MSH6	c.4018A>G	p.(Ser1340Gly)	MMR activity	[50]	MMR proficient	Conflicting interpretations of pathogenicity
MSH6	c.4061T>A	p.(Leu1354Gln)	MMR activity	[41, 43]	MMR proficient	NR

## Sheet: 6-TG selection
Gene	Nomenclature DNA	Nomenclature protein	Assay method	Reference	Result	ClinVar classification
MSH6	c.73G>T*	p.(Ala25Ser)	6-TG selection	[54]	MMR proficient	Conflicting interpretations of pathogenicity
MSH6	c.116G>A*	p.(Gly39Glu)	6-TG selection	[54]	MMR proficient	Benign
MSH6	c.383G>T	p.(Arg128Leu)	6-TG selection	[54]	MMR proficient	Uncertain significance
MSH6	c.431G>T*	p.(Ser144Ile)	6-TG selection	[54]	MMR proficient	Benign
MSH6	c.663A>C*	p.(Glu221Asp)	6-TG selection	[54]	MMR proficient	Conflicting interpretations of pathogenicity
MSH6	c.854G>T	p.(Ser285Ile)	6-TG selection	[54]	MMR proficient	Uncertain significance
MSH6	c.1186C>G*	p.(Leu396Val)	6-TG selection	[54]	MMR proficient	Benign
MSH6	c.1193T>A*	p.(Val398Glu)	6-TG selection	[54]	MMR deficient	Pathogenic
MSH6	c.1346T>C*	p.(Leu449Pro)	6-TG selection	[54]	MMR deficient	Pathogenic
MSH6	c.1403G>A	p.(Arg468His)	6-TG selection	[54]	MMR proficient	Likely benign
MSH6	c.1526T>C	p.(Val509Ala)	6-TG selection	[54]	MMR proficient	Likely benign
MSH6	c.1528A>G*	p.(Arg511Gly)	6-TG selection	[54]	MMR deficient	NR
MSH6	c.1667A>T	p.(Tyr556Phe)	6-TG selection	[54]	MMR proficient	Likely benign
MSH6	c.1696G>A	p.(Gly566Arg)	6-TG selection	[54]	MMR proficient	Conflicting interpretations of pathogenicity
MSH6	c.1759G>C*	p.(Ala587Pro)	6-TG selection	[54]	MMR deficient	NR
MSH6	c.1867C>G*	p.(Pro623Ala)	6-TG selection	[54]	MMR proficient	Conflicting interpretations of pathogenicity
MSH6	c.1996T>C	p.(Ser666Pro)	6-TG selection	[54]	MMR proficient	NR
MSH6	c.2008G>A*	p.(Gly670Arg)	6-TG selection	[54]	MMR proficient	NR
MSH6	c.2057G>A*	p.(Gly686Asp)	6-TG selection	[54]	MMR deficient	Likely pathogenic
MSH6	c.2117T>C*	p.(Phe706Ser)	6-TG selection	[54]	MMR deficient	Likely pathogenic
MSH6	c.2633T>C*	p.(Val878Ala)	6-TG selection	[54]	MMR proficient	Benign
MSH6	c.2765G>A*	p.(Arg922Gln)	6-TG selection	[54]	MMR proficient	Likely benign
MSH6	c.2947G>C*	p.(Glu983Gln)	6-TG selection	[54]	MMR proficient	NR
MSH6	c.3188T>G*	p.(Leu1063Arg)	6-TG selection	[54]	MMR deficient	Pathogenic
MSH6	c.3260C>G*	p.(Pro1087Arg)	6-TG selection	[53, 54]	MMR proficient	Conflicting interpretations of pathogenicity
MSH6	c.3283C>T*	p.(Arg1095Cys)	6-TG selection	[54]	MMR proficient	Conflicting interpretations of pathogenicity
MSH6	c.3284G>A*	p.(Arg1095His)	6-TG selection	[53]	MMR proficient	Conflicting interpretations of pathogenicity
MSH6	c.3415G>A*	p.(Gly1139Ser)	6-TG selection	[53, 54]	MMR deficient	NR
MSH6	c.3425C>T	p.(Thr1142Met)	6-TG selection	[54]	MMR proficient	Uncertain significance
MSH6	c.3438+6T>C		6-TG selection	[54]	MMR proficient	Conflicting interpretations of pathogenicity
MSH6	c.3577G>A	p.(Glu1193Lys)	6-TG selection	[54]	MMR deficient	Likely pathogenic
MSH6	c.3655_3656AC>GA*	p.(Thr1219Asp)	6-TG selection	[54]	MMR deficient	NR
MSH6	c.3656C>T*	p.(Thr1219Ile)	6-TG selection	[54]	MMR deficient	Conflicting interpretations of pathogenicity
MSH6	c.3674C>T	p.(Thr1225Met)	6-TG selection	[54]	MMR proficient	Uncertain significance
MSH6	c.3911G>A*	p.(Arg1304Lys)	6-TG selection	[54]	MMR proficient	Likely benign
MSH6	c.4001G>A*	p.(Arg1334Gln)	6-TG selection	[54]	MMR deficient	Pathogenic
MSH6	c.4061T>A*	p.(Leu1354Gln)	6-TG selection	[53]	MMR proficient	NR

## Sheet: Nuclear localization
Gene	Nomenclature DNA	Nomenclature protein	Assay method	Reference	Result	ClinVar classification
MSH6	c.431G>T	p.(Ser144Ile)	Nuclear localization	[64]	Nuclear	Benign
MSH6	c.680G>T	p.(Ser227Ile)	Nuclear localization	[23]	Nuclear	Uncertain significance​
MSH6	c.854G>T	p.(Ser285Ile)	Nuclear localization	[23, 64]	Nuclear and Nuclear/cytoplasmic	Uncertain significance​
MSH6	c.884A>G	p.(Lys295Arg)	Nuclear localization	[23]	Nuclear	Conflicting interpretations of pathogenicity​
MSH6	c.903G>C	p.(Lys301Asn)	Nuclear localization	[64]	Mainly cytoplasmic	Uncertain significance​
MSH6	c.944C>T	p.(Ser315Phe)	Nuclear localization	[23]	Nuclear	Uncertain significance​
MSH6	c.1696G>A	p.(Gly566Arg)	Nuclear localization	[64]	Nuclear	Conflicting interpretations of pathogenicity​
MSH6	c.1868C>T	p.(Pro623Leu)	Nuclear localization	[64]	Nuclear	Uncertain significance​
MSH6	c.3260C>G	p.(Pro1087Arg)	Nuclear localization	[64]	Nuclear	Conflicting interpretations of pathogenicity​
MSH6	c.3415G>A	p.(Gly1139Ser)	Nuclear localization	[64]	Nuclear	NR
MSH6	c.3577G>A	p.(Glu1193Lys)	Nuclear localization	[64]	Nuclear	Conflicting interpretations of pathogenicity​
MSH6	c.3851C>T	p.(Thr1284Met)	Nuclear localization	[64]	Nuclear	Conflicting interpretations of pathogenicity​
MSH6	c.3992G>C	p.(Arg1331Pro)	Nuclear localization	[64]	Nuclear	NR
MSH6	c.4061T>A	p.(Leu1354Gln)	Nuclear localization	[64]	Nuclear	NR

## Sheet: Mechanistic
Gene	Nomenclature DNA	Nomenclature protein	Assay method	Reference	Result	ClinVar classification
MSH6	c.431G>T	p.(Ser144Ile)	Mechanistic	[65]	No effect	Benign
MSH6	c.854G>T	p.(Ser285Ile)	Mechanistic	[65]	No effect	Uncertain significance
MSH6	c.1696G>A	p.(Gly566Arg)	Mechanistic	[65]	Effect	Conflicting interpretations of pathogenicity​
MSH6	c.2408A>G	p.(Asp803Gly)	Mechanistic	[65]	Effect	Conflicting interpretations of pathogenicity​
MSH6	c.2633T>C	p.(Val878Ala)	Mechanistic	[65]	Effect	Benign
MSH6	c.2927G>A	p.(Arg976His)	Mechanistic	[65]	Effect	Conflicting interpretations of pathogenicity​
MSH6	Undetermined	p.(Thr1219Asp)	Mechanistic	[47]	Effect	NR
MSH6	c.3742C>G	p.(His1248Asp)	Mechanistic	[65]	Effect	NR
